# Supplementary material for: A Replicating Viral Vector Greatly Enhances Accumulation of Helical Virus-Like Particles in Plants
Source: Viruses. 2021 May 11;13(5):885. doi: 10.3390/v13050885 (PMC8150850; doi:10.3390/v13050885)
Supplement: Supplementary file 1 [file viruses-13-00885-s001.zip]

Archive with 1 entries (1 files):
- viruses-1193296-supplementary.pdf
